# Supplementary material for: Combined Transcutaneous Electrical Spinal Cord Stimulation and Task-Specific Rehabilitation Improves Trunk and Sitting Functions in People with Chronic Tetraplegia
Source: Biomedicines. 2022 Dec 23;11(1):34. doi: 10.3390/biomedicines11010034 (PMC9855778; doi:10.3390/biomedicines11010034)
Supplement: Supplementary file 1 [file biomedicines-11-00034-s001.zip]

Archive with 1 entries (1 files):
- biomedicines-2110180-supplementary.pdf
